# Supplementary material for: Facile One-Step Fabrication of 1T-Phase-Rich Bimetallic CoFe Co-Doped MoS2 Nanoflower: Synergistic Engineering for Bi-Functional Water Splitting Electrocatalysis
Source: Molecules. 2025 May 27;30(11):2343. doi: 10.3390/molecules30112343 (PMC12156378; doi:10.3390/molecules30112343)
Supplement: Supplementary file 1 [file molecules-30-02343-s001.zip]

Archive with 1 entries (1 files):
- molecules-3606370-supplementary.pdf
